# Supplementary material for: Wheat MYOSIN-RESEMBLING CHLOROPLAST PROTEIN controls B-type starch granule initiation timing during endosperm development
Source: Plant Physiol. 2024 Aug 19;196(3):1980–96. doi: 10.1093/plphys/kiae429 (PMC11531834; doi:10.1093/plphys/kiae429)
Supplement: kiae429_Supplementary_Data [file kiae429_supplementary_data.zip › Supplementary File S2.txt]

>TaMRC(codon optimised)
ATGAGGCTTAGCATAGGGAGCCCGTCACCCTCCCCTCCCCCAGCAGTTGCCGCTGCTCTAAGAAGCACGCCTCCGTCCAGACGAACTGCATCCCACGTAATGTTCCGACAGAAGTTAAGTTTTATGGAGGCGTTTCAAACACAACATTTGAAATACGCTCCCCGACTCATCAAGTCAGTTGTCAAGGGGATACGATCTAATATAACGGACGGAGATAACGGGACAACTGAACCCGCCAGGGAACTTCTCGAGCGACTTTTTGCGAGAACTCAAAGCCTTGATACGGGAGCAAGCCACGATAGCGAATTGTCCGTTTCAATTGAAGTCCTAAAGAGTGAATTCGAGGGTGCCTTATCTATACTACGTAACAAAGAAAGGGATTTGCGTTCTGCGGAAAAGAGGGTCAGCGACGACCGAATCAGACTGTCAAAGACGAAACAAGATCTCGATCAGCGAGAGGAAGCAATTCGTAAAGCATACGTACGACAGCAAGGAATAGAGAAAGCTCTTAAAAAGGCGAGTCGAGACTTGGCACTACGAGTAAAACAGATTTCCGACCTAAAACTTTTGGTGGAAGGTCAAGACAGAACTATAGCAAGATCTCAGGCTCTCCTGAGTCAGAAGGTGACCGAGGTTGAGAATCTGAAGAGAGATATGTTTAAAAAAAACGAGGAGGCAGACTTAATGCGTTCCGAAATTCGTTCCAAGGAGAAGCTCTTGCTTACCGCCAACCAAGCTATCGCGCAACAAGAGGCCACTGTTAGAGAGCTACAATCCGAAATAAAGAGAAAAACGATGGACATTGCGCGTTCAAACGAAAGTAGAAAGACGAATGAGGAGAAGTTAAAGGTCGCCGAGCAAGAATTAGAAAAACAGAGTCTGGGTTGGTTAGCGGCCCAGCAAGAACTTAAAGAACTGGCCCAGCTTGCGTTCAAGGACACTGATGATATAAAAGGAATAATTACGGACTTCAAGCGTGTGAGATCACTCCTAGATGCCGTCAGGAGCGAGCTAATTTCCAGTAAAGACGCCTTCGCTAGCAGTAGGAGACAGATAGAGGACCAGGCAGTCCAATTACAGGAGCAAGTGCAGGAACTCGAGGACCAGCGTGTCTTGTTGATGAGTTACACTCACGATCTGGAGGCGGCCCAACTAGAGATTCAGGGAAAGACACAAGAATTAAATTATGCTCAATCCAGATGTCATGAACTGGAATCACAGCTCCTCAAAGAAATGGAAAAAGTAGAGTCCCTCGAAGCAGAATTGACGAAGGAAAAACAATCCCTCGAACACCGAACAGAGGAGGTCGGCTTCCTACAAAAGGAGCTCGTGCAGAAAGAGAATGAGTGTACAAAATCTCAAGAGCTGGTTAAAGTCAAAGAATTCGAACTGCTTGAAGCAAGGCAGGAAGTTCAGGACATGAAGTTGAAAGTCGAAAGTATACAGCTGGCTGTTCAGGAGAAAGATAGCGAACTTTCAGATACTCAAAGCAGGCTTACCGAAGTGAGTTCAGAAATCGTTGAATTGCAGCAACTACTCAACAGCAAGAAAGACCAGTTGGTGCAAGCACGAACTGAGTTACATGACAAAGAACAACATATAGAAACCCTCGAGAGCGAGCTAGACAGTATTCGATTACGTTGTTCACAAGCTGAGAGTATGGTGCAGCGAATGGCAGAACTTACGGGGGATCTCGCCTCATCCGTCAAGGCGGGTGAAATGGATATATACACTCTGCTCGATGATGAAATCTCCAGTACGAGTACAGCATTAGAGAGTAACTTACATAAACATAACCAACTCGAGGCCGATATTGAGATGTTGCGTGAGTGTCTGCGACACAAAGACATGGAATTACGAGCCGCGCATGAAGCCTTGGACGCCAAAGATCAGGAGCTTAAGGCGGTGTTAAAGAAGTGGGACGTCAAAGAGAGGGAGCTACGTGAGTTAGAAGAGTTACCCGACCCGTCCGCTACAAATGAATTGGCAGGTTTCTCATCCGAAACGACCGAAGGGGGCATAGTGGGCGAGATGGAACTTCCAGAACTTCAAATAGACGCTGCTGAGGTGGAGGCACTGGCAGCCACAACAGCCCTTCGAAAATTGGCCGACATGACGAAAGACTTCTTTAAACATGTAAAGGCCGACTCTGGAATCAACTTGGTCGCGAGTGAAAGCCAGAAAATTATAAAATGTGATCCAAAGATGGAGGTTCACAAAAAGACAGATGTCATCTTGGAAGCCGAGAAAGAAATTGTTAGGTTATTTTCACTTACGAAGCAAATCGTGACGGACGACATTATAAATGATGTTGAAGAA
